# Supplementary material for: A G-protein-coupled chemoattractant receptor recognizes lipopolysaccharide for bacterial phagocytosis
Source: PLoS Biol. 2018 May 25;16(5):e2005754. doi: 10.1371/journal.pbio.2005754 (PMC5969738; doi:10.1371/journal.pbio.2005754)
Supplement: S1 Data — All individual data that underlie the data summarized shown in the figures throughout the manuscript are shown and organized by tabs for each figure panel. (XLSX) [file pbio.2005754.s007.xlsx]

## Sheet: Fig 1B
LPS binding
	WT alone	WT+FITC-LPS	WT+FA	WT+FICT-LPS+FA			far1-	far1-+FITC-LPS	far1-+FA	far1-+FICT-LPS+FA
FITC MFI	6.04	72.2	6.08	19.7			6.21	30.6	6.04	20.6
	4.23	45	4.12	18.6			4.32	24.9	4.03	17.6
	4.24	47.5	4.19	13.5			4.36	18.8	4.17	16.5
MFI ratio	1	11.9536	1	3.24013			1	4.92754	1	3.4106
	1	10.6383	1	4.51456			1	5.76389	1	4.36725
	1	11.2028	1	3.22196			1	4.31193	1	3.95683
Mean of MFI ratio	1	11.2649	1	3.65888			1	5.00112	1	3.91156
SD of MFI ratio	0	0.659867	0	0.741096			0	0.728772	0	0.479929

## Sheet: Fig 1D
RBD-GFP, PH-GFP and LimE-GFP translocation
	WT								far1-								gb-
		RBD-GFP		PH-GFP		LimE-GFP				RBD-GFP		PH-GFP		LimE-GFP				RBD-GFP		PH-GFP		LimE-GFP
	Time (s)	mean of normalized intensity	SD of normalized intensity	mean of normalized intensity	SD of normalized intensity	mean of of normalized intensity	SD of normalized intensity		Time (s)	mean of normalized intensity	SD of normalized intensity	mean of of normalized intensity	SD of normalized intensity	mean of of normalized intensity	SD of normalized intensity		Time (s)	mean of normalized intensity	SD of normalized intensity	mean of normalized intensity	SD of normalized intensity	mean of normalized intensity	SD of normalized intensity
	0	1	0	1	0	1	0		0	1	0	1	0	1	0		0	1	0	1	0	1	0
	2	1.17717	0.0550605	1.09847	0.0951987	1.06283	0.064328		2	1.01595	0.0276002	1.02378	0.0282	1.02092	0.0607302		2	0.9989	0.029283	0.973777	0.0569906	0.997612	0.0372969
	4	1.24301	0.0621228	1.18448	0.128588	1.27218	0.113487		4	1.03705	0.0421509	1.02803	0.0430906	1.06667	0.104159		4	1.00768	0.036713	1.00137	0.0751092	0.999538	0.0628232
	6	1.21591	0.0581168	1.21243	0.126902	1.29838	0.096361		6	1.04351	0.0458315	1.02514	0.043105	1.08584	0.134035		6	1.00451	0.053788	0.977967	0.0845915	0.976992	0.0786929
	8	1.15923	0.0765389	1.23254	0.112028	1.23025	0.08974		8	1.05216	0.0579801	1.00946	0.0362974	1.08925	0.147027		8	1.00373	0.055746	0.96909	0.0905574	0.963385	0.0988339
	10	1.10063	0.0904617	1.24308	0.115662	1.16791	0.084751		10	1.05528	0.0597593	0.991519	0.0473049	1.07429	0.162087		10	1.00911	0.051712	0.982154	0.0835625	0.973852	0.091443
	12	1.03632	0.101859	1.22116	0.137472	1.10635	0.087311		12	1.05163	0.0659877	0.979064	0.0584279	1.05801	0.169605		12	1.00683	0.049138	0.981453	0.0913729	0.956365	0.0927071
	14	0.991708	0.0883567	1.17255	0.131295	1.06126	0.087928		14	1.04805	0.0734878	0.968779	0.0640889	1.05298	0.199447		14	1.00424	0.042092	1.00269	0.108007	0.952482	0.0912237
	16	0.975282	0.0811068	1.1033	0.146209	1.02558	0.080325		16	1.04421	0.0871635	0.970705	0.0744819	1.05025	0.198587		16	1.0062	0.069569	0.995579	0.117231	0.956975	0.106011
	18	0.950105	0.0709856	1.06631	0.151855	1.02046	0.083434		18	1.04062	0.0723957	0.961606	0.0864765	1.0426	0.180277		18	1.00433	0.056494	0.994265	0.121049	0.955863	0.113842
	20	0.932224	0.0732803	1.022	0.158276	1.02313	0.084406		20	1.04056	0.0755561	0.963258	0.0892194	1.04337	0.178553		20	1.01297	0.069377	0.985741	0.116127	0.952032	0.0992239
	22	0.932457	0.07205	0.990041	0.163642	1.02506	0.086489		22	1.04128	0.0859958	0.963374	0.0970486	1.03003	0.185398		22	1.02978	0.062171	0.994406	0.118784	0.943099	0.100136
	24	0.925531	0.0793451	0.960201	0.183971	1.03086	0.074787		24	1.03794	0.067797	0.966799	0.0982238	1.02411	0.188347		24	1.04522	0.074744	0.981338	0.13465	0.943851	0.0855367
	26	0.922828	0.0892144	0.913481	0.188248	1.02227	0.077665		26	1.03093	0.0684579	0.965501	0.0903569	1.01185	0.204033		26	1.04187	0.079896	0.979973	0.158915	0.946935	0.0879027
	28	0.927284	0.0868578	0.89154	0.206921	1.01054	0.074796		28	1.02286	0.0835484	0.989102	0.0938957	1.00247	0.202358		28	1.04675	0.069873	0.976391	0.16077	0.941164	0.093224
	30	0.934968	0.090286	0.884718	0.1268	1.00719	0.074931		30	1.01939	0.0850717	0.994192	0.0807504	0.994033	0.21146		30	1.05394	0.07333	0.991506	0.17184	0.955062	0.0963877
	32	0.942212	0.0898847	0.896001	0.10796	1.00018	0.076656		32	1.01837	0.079188	0.978959	0.110941	0.987889	0.225317		32	1.05569	0.087074	0.987077	0.170588	0.956311	0.107376
	34	0.958853	0.0889716	0.903927	0.128773	1.00507	0.082928		34	1.02583	0.0938146	0.96674	0.087424	0.983179	0.230943		34	1.05445	0.092088	0.990923	0.178016	0.955904	0.0727872
	36	0.984512	0.0918275	0.890593	0.147887	1.0035	0.092254		36	1.02309	0.102834	0.951845	0.085742	0.98655	0.233408		36	1.04835	0.096001	0.96342	0.201371	0.948346	0.0767714
	38	0.992176	0.0989238	0.897289	0.181299	0.999489	0.102205		38	1.02443	0.112235	0.944338	0.0877163	0.981567	0.23856		38	1.04979	0.106319	0.966032	0.187038	0.956041	0.0787864
	40	1.00887	0.107411	0.940887	0.166204	1.00305	0.108163		40	1.03006	0.120108	0.943506	0.0992688	0.982493	0.233201		40	1.04622	0.106843	0.968431	0.199509	0.945188	0.115321

## Sheet: Fig 1F
LimE-GFP translocation
	WT								far1-								gb-
		Ra-LPS		Rc-LPS		Rd-LPS				Ra-LPS		Rc-LPS		Rd-LPS				Ra-LPS		Rc-LPS		Rd-LPS
	Time (s)	mean of normalized intensity	SD of normalized intensity	mean of normalized intensity	SD of normalized intensity	mean of normalized intensity	SD of normalized intensity		Time (s)	mean of normalized intensity	SD of normalized intensity	mean of normalized intensity	SD of normalized intensity	mean of normalized intensity	SD of normalized intensity		Time (s)	mean of normalized intensity	SD of normalized intensity	mean of normalized intensity	SD of normalized intensity	mean of normalized intensity	SD of normalized intensity
	0	1	0	1	0	1	0		0	1	0	1	0	1	0		0	1	0	1	0	1	0
	2	1.16595	0.103991	1.04282	0.061203	1.00339	0.036165		2	0.989348	0.042724	0.977993	0.04109	0.99918	0.032013		2	0.994531	0.084438	1.00716	0.04511	1.00407	0.042406
	4	1.31775	0.118112	1.28576	0.095427	1.02486	0.045021		4	0.995893	0.070664	0.971879	0.053714	1.00423	0.036578		4	0.995872	0.123615	0.991548	0.06304	1.0162	0.059209
	6	1.27062	0.110372	1.3213	0.090258	1.03221	0.058291		6	0.997356	0.094351	0.980975	0.062372	0.998261	0.061122		6	1.00156	0.125685	0.972889	0.093422	1.00387	0.07181
	8	1.18449	0.092594	1.25052	0.096816	1.041	0.064759		8	1.01551	0.099448	0.994611	0.07421	1.00044	0.095524		8	0.988384	0.142872	0.963186	0.113786	0.995449	0.075045
	10	1.1194	0.096354	1.19452	0.085756	1.04535	0.070059		10	1.01618	0.126455	1.0122	0.0735	1.00625	0.106068		10	0.97104	0.156228	0.963442	0.120842	1.00609	0.069121
	12	1.0552	0.109001	1.14449	0.089553	1.04759	0.080114		12	1.03287	0.120192	1.01828	0.062279	1.01582	0.101788		12	0.949965	0.067542	0.973704	0.120232	0.992446	0.070131
	14	1.00264	0.129607	1.10658	0.094382	1.05502	0.083061		14	1.03211	0.128687	1.01484	0.067373	1.02364	0.115996		14	0.949794	0.068203	0.979844	0.119021	0.985707	0.083888
	16	0.986783	0.133241	1.06199	0.098235	1.04544	0.089917		16	1.04578	0.137792	1.01131	0.068245	1.02469	0.12912		16	0.943494	0.087162	0.986305	0.129237	0.979148	0.104671
	18	1.00598	0.111076	1.03234	0.10535	1.03516	0.100199		18	1.02879	0.145403	1.02035	0.062555	1.04093	0.146608		18	0.969068	0.107477	0.999296	0.114616	0.985363	0.08006
	20	1.03026	0.101987	1.02931	0.110108	1.02538	0.105806		20	1.04274	0.17012	1.0066	0.088338	1.05939	0.125456		20	0.96556	0.079619	0.995311	0.127269	0.986028	0.10267
	22	1.03281	0.104226	1.04042	0.110923	1.01989	0.106132		22	1.01591	0.159989	1.02479	0.078616	1.0345	0.132707		22	0.97962	0.080056	0.970752	0.14603	0.988067	0.092588
	24	1.01866	0.113826	1.05574	0.118435	1.0136	0.104509		24	1.03342	0.15059	1.02476	0.077428	1.04262	0.139012		24	0.979955	0.083007	0.973347	0.13591	0.975456	0.102671
	26	1.00413	0.124605	1.05128	0.121831	1.01467	0.110295		26	1.05296	0.16839	1.04511	0.07221	1.04659	0.166447		26	0.981144	0.07275	0.966972	0.128567	0.976312	0.110133
	28	0.981621	0.132927	1.0577	0.119277	1.01456	0.100389		28	1.05852	0.156854	1.02809	0.094111	1.05181	0.09898		28	0.979874	0.069511	0.973918	0.134077	0.974728	0.111975
	30	0.961578	0.136484	1.05233	0.127645	1.01548	0.105277		30	1.0567	0.156202	1.00949	0.11871	1.05715	0.089877		30	0.988336	0.060143	0.944433	0.122053	0.981991	0.068783
	32	0.943913	0.142736	1.05879	0.127692	1.00992	0.116797		32	1.05591	0.136838	1.00073	0.130034	1.0544	0.098914		32	0.991919	0.08108	0.953743	0.120421	0.976118	0.080283
	34	0.942186	0.154369	1.06942	0.113619	1.01165	0.129506		34	1.05327	0.137571	1.0026	0.14825	1.05492	0.097422		34	0.99143	0.093482	0.96191	0.138214	0.984504	0.08444
	36	0.933082	0.161843	1.05863	0.111542	1.01257	0.151123		36	1.0681	0.155452	1.01977	0.141117	1.03509	0.095272		36	1.00362	0.099969	0.999824	0.151333	0.969702	0.084235
	38	0.944994	0.166567	1.06079	0.115489	1.0059	0.174287		38	1.05206	0.139426	1.0204	0.16169	1.03768	0.102351		38	1.02557	0.103073	1.00155	0.172046	0.954988	0.080545
	40	0.957091	0.159631	1.05607	0.119463	1.00005	0.184707		40	1.05933	0.129596	1.02771	0.163415	1.0327	0.097919		40	1.04442	0.08459	0.985126	0.163151	0.973815	0.070724

## Sheet: Fig 2D
Simulation of engulfment
Attractant	Prey radius	Number phagocytosed	Number of attempts
0	0.02	60	1000
0	0.03	38	1000
0	0.04	0	1000
0	0.05	3	1000
0	0.06	1	1000
0	0.07	0	1000
0	0.08	0	1000
0	0.09	0	1000
3	0.02	257	1000
3	0.03	239	1000
3	0.04	255	1000
3	0.05	248	1000
3	0.06	245	1000
3	0.07	222	1000
3	0.08	53	1000
3	0.09	3	1001
6	0.02	521	1000
6	0.03	890	1000
6	0.04	971	1000
6	0.05	969	1000
6	0.06	978	1000
6	0.07	919	1000
6	0.08	800	1000
6	0.09	511	1000
10	0.02	742	1000
10	0.03	963	1000
10	0.04	999	1000
10	0.05	989	1000
10	0.06	975	1000
10	0.07	963	1000
10	0.08	953	1000
10	0.09	944	1000

## Sheet: Fig 3B
LPS chemotaxis
			WT				far1-
	cell	Net path length (um)	Directionality	Speed (um/min)		Net path length (um)	Directionality	Speed (um/min)
	1	274.523	0.741395	8.68521		38.078	0.298173	2.60644
	2	259.498	0.90732	7.47474		40.5858	0.283561	3.32002
	3	270.508	0.828997	8.06963		44.5295	0.5672	1.58126
	4	237.524	0.89987	6.47474		37.8304	0.458949	1.3893
	5	261.239	0.841819	8.19749		24.862	0.247424	2.1502
	6	255.912	0.892492	7.02172		7.92227	0.0602552	2.65438
	7	246.786	0.827732	6.9099		8.26355	0.10556	1.07993
	8	266.262	0.872454	7.49934		7.49673	0.146464	0.70841
	9	259.236	0.845631	7.40181		42.0442	0.380225	2.32743
	10	264.512	0.882737	7.67474		46.5747	0.347225	2.87668
			gb-				fAR1-Y/far1-
	cell	Net path length (um)	Directionality	Speed (um/min)		Net path length (um)	Directionality	Speed (um/min)
	1	100.439	0.630808	3.97169		263.14	0.810042	7.68062
	2	70.6569	0.411941	3.53093		258.068	0.795509	7.5494
	3	11.4559	0.0719494	3.23122		217.203	0.810207	6.39777
	4	8.78181	0.0733334	2.54175		265.429	0.918456	7.00095
	5	110.65	0.598641	4.08386		218.421	0.846848	6.05252
	6	25.2226	0.17774	3.21418		221.841	0.685549	7.33281
	7	33.9673	0.179029	4.26127		231.112	0.897322	6.19797
	8	77.0501	0.539304	3.34332		231.09	0.896904	5.97637
	9	8.1569	0.0709859	2.41777		205.059	0.826983	5.94809
	10	27.5723	0.238512	2.44064		231.754	0.805612	6.65965

## Sheet: Fig 3E
LPS bead engulfment
		WT		far1-		gb-
# of cells have no engulfment		6		34		34
# of cells engulfing one bead		17		9		4
# of cells engulfing two and more beads		14		3		1

## Sheet: Fig 4B
# of bacterial particels engulfed per cell
		WT		far1-		gb-		ga2-		ga4-		car1-
		8		1		3		2		6		5
		4		1		3		6		4		12
		10		2		3		8		8		5
		15		4		3		10		8		9
		5		8		2		5		5		7
		6		2		1		4		10		11
		7		3		8		5		13		6
		20		8		5		7		1		12
		13		2		7		8		4		12
		8		2		6		6		3		9
		15		4		1		10		7		10
		8		4		1		5		10		5
		30		7		1		7		20		10
		12		7		4		8		6		5
		10		8		4		8		3		8
		6		10		9		12		18		18
		11		7		3		9		5		14
		12		4		3		13		2		8
		19		12		2		13		1		9
		13		10		8		5		1		16
		11		11		6		10		1		7
		22		9		5		10		1		4
		15		1		5		4		13		9
		8		6		1		11		3		14
		10		7		5		9		13		6
		14		5		3		9		2		15
		11		4		1		8		6		11
		30		1		9		9		8		8
		11		3		2		10		14		12
		15		2		2		6		3		11
		6		3		3		10		8		8
		13		3		5		16		1		12
		8		5		1		12		1		7
		12		3		1		14		4		6
		20		1		4		9		1		9
		10		1		2		13		2		15
		14		2		1		7		1		4
		7		6		2		8		5		12
		6		2		3		12		8		10
		15		1		7		11		6		12
		10		5		1		7		13		13
		12		5		3		11		8		9
		15		1		6		9		6		14
		10		2		9		3		10		9
		10		3		1		10		4		6
		5		13		1		17		3		8
		12		3		4		5		5		11
		16		3		2		6		14		10
		16		3		5		7		8		9
		9		9		4		8		3		12
		10		5		7		12		2		6
		8		7		1		12		1		12
		12		3		2		5		14		11
		6		6		2				13		6
		8		6		2				10		8
		15		13		1				4		14
		9		1		1				5		8
		4		7		2				7		9
		13		1		1				8		20
		5		3		1				9		12
		4		2		1				10		10
		29		2		5				3		6
		12		2		3				9		15
		13		3		1				1		10
		6		2						13		8
		18		3						8		9
		8		1						10		16
		13		1						9		12
		16		3						29		11
		4								14		10
		12								12		8
		10								12		18
		6								6		10
		20								9		10
		6								1
		14								3
		18								6
		12								3
										9
										11
										18
										8
										12
										13

## Sheet: Fig 4D
% of pHrodo+ population
		WT				far1-				gb-				ga2-				ga4-				car1-
	T=0	T=15 min	T=30 min		T=0	T=15 min	T=30 min		T=0	T=15 min	T=30 min		T=0	T=15 min	T=30 min		T=0	T=15 min	T=30 min		T=0	T=15 min	T=30 min
	0.58	37.8	78.2		1.08	8.67	31.6		0.72	6.53	16.8		0.84	30.2	69.1		0.63	47.3	72.8		0.99	42.3	84
	1.07	39.6	72.3		1.07	12.1	14.6		1.45	5.39	11.5		2.31	36.6	60.6		1.59	58.8	77.5		1.59	33.6	42.7
	1.5	34.9	56.3		0.65	18.7	28.7		1.29	9.75	10.3		0.28	8.5	10.6		0.73	10.85	19.4		0.8	13.8	34.1
	2.38	25.9	42.1		0.68	12	33.2		0.92	7.72	25.9		0.61	14.6	41.9		0.61	16.4	42.9		0.62	20.3	40.1
	0.75	20.1	40.8		0.45	13.3	29.3		0.77	12.3	23.2		0.73	45.7	54.6						0.85	38.1	74.1

## Sheet: Fig S1D
RBD-GFP, PH-GFP and LimE-GFP translocation
	ga2-								ga4-
		RBD-GFP		PH-GFP		LimE-GFP				RBD-GFP		PH-GFP		LimE-GFP
	Time (s)	mean of normalized intensity	SD of normalized intensity	mean of normalized intensity	SD of normalized intensity	mean of normalized intensity	SD of normalized intensity		Time (s)	mean of normalized intensity	SD of normalized intensity	mean of normalized intensity	SD of normalized intensity	mean of normalized intensity	SD of normalized intensity
	0	1	0	1	0	1	0		0	1	0	1	0	1	0
	2	1.1455	0.096595	1.04208	0.081834	1.04341	0.038463		2	1.00593	0.033523	1.08031	0.056933	1.13549	0.0907146
	4	1.2735	0.083172	1.19825	0.122803	1.26484	0.098071		4	1.07834	0.05864	1.16799	0.05204	1.24669	0.0961951
	6	1.28163	0.070927	1.28654	0.112833	1.3057	0.082011		6	1.15819	0.075928	1.165	0.05328	1.25088	0.0782719
	8	1.27345	0.076427	1.29796	0.112854	1.23931	0.091764		8	1.20908	0.078916	1.1286	0.050638	1.22128	0.0618374
	10	1.27184	0.075775	1.2973	0.124206	1.17597	0.101498		10	1.22884	0.081412	1.10312	0.054537	1.19217	0.072655
	12	1.24995	0.086476	1.2796	0.121885	1.12874	0.102052		12	1.23719	0.081186	1.07859	0.050266	1.16898	0.072044
	14	1.22817	0.087461	1.26173	0.126144	1.07931	0.118624		14	1.23757	0.077645	1.07674	0.053603	1.14973	0.0776363
	16	1.17646	0.104428	1.23547	0.126436	1.0223	0.129351		16	1.21776	0.072451	1.06323	0.108001	1.13	0.0848996
	18	1.1377	0.106917	1.21962	0.121072	0.983961	0.122958		18	1.19039	0.063963	1.03002	0.060054	1.11123	0.100426
	20	1.09024	0.104854	1.2088	0.121659	0.969044	0.122283		20	1.17061	0.069417	1.02459	0.070872	1.10732	0.104045
	22	1.05346	0.102746	1.18619	0.128184	1.0037	0.114053		22	1.15784	0.071084	1.01132	0.084694	1.10557	0.103187
	24	1.03058	0.10645	1.16806	0.119076	1.05025	0.129854		24	1.13798	0.074098	1.00571	0.085713	1.10439	0.113662
	26	1.01685	0.105288	1.1391	0.117343	1.07594	0.127674		26	1.11801	0.075027	1.00281	0.076242	1.10674	0.0986447
	28	1.01514	0.092234	1.11548	0.121776	1.08624	0.126563		28	1.10594	0.077251	1.01644	0.091984	1.10993	0.1145
	30	1.02371	0.102105	1.11204	0.139333	1.0958	0.117001		30	1.09554	0.08029	1.0184	0.092404	1.11414	0.103092
	32	1.02688	0.101027	1.08984	0.126883	1.0999	0.108407		32	1.08847	0.081318	1.01293	0.116472	1.11044	0.117232
	34	1.03582	0.102826	1.08979	0.117162	1.10391	0.112775		34	1.08311	0.083323	1.0133	0.147978	1.10491	0.115626
	36	1.05249	0.103688	1.05614	0.116225	1.11256	0.126217		36	1.08047	0.076502	1.03288	0.16355	1.09844	0.136953
	38	1.06847	0.109071	1.07727	0.124111	1.11563	0.120981		38	1.08056	0.077371	1.0461	0.167661	1.09537	0.137432
	40	1.08041	0.11601	1.07551	0.130637	1.13193	0.111932		40	1.09165	0.082356	1.09233	0.166173	1.09847	0.126457

## Sheet: Fig S3A
Simulation of engulfment
Attractant	Prey radius	Adhesion	Number phagocytosed	Number of attempts
0	0.02	0	60	1000
0	0.02	2	282	1000
0	0.02	4	428	1000
0	0.02	6	439	1000
0	0.02	8	425	1000
0	0.02	10	406	1000
0	0.02	12	381	1000
0	0.02	14	422	1000
0	0.02	16	434	1000
0	0.02	18	429	1000
0	0.02	20	415	1000
1	0.02	0	191	1000
1	0.02	2	455	1000
1	0.02	4	523	1000
1	0.02	6	466	1000
1	0.02	8	486	1000
1	0.02	10	461	1000
1	0.02	12	457	1000
1	0.02	14	471	1000
1	0.02	16	441	1000
1	0.02	18	501	1000
1	0.02	20	421	1000
2	0.02	0	209	1000
2	0.02	2	571	1000
2	0.02	4	603	1000
2	0.02	6	542	1000
2	0.02	8	514	1000
2	0.02	10	496	1000
2	0.02	12	478	1000
2	0.02	14	536	1000
2	0.02	16	526	1000
2	0.02	18	511	1000
2	0.02	20	475	1000
3	0.02	0	257	1000
3	0.02	2	610	1000
3	0.02	4	598	1000
3	0.02	6	561	1000
3	0.02	8	544	1000
3	0.02	10	508	1000
3	0.02	12	476	1000
3	0.02	14	531	1000
3	0.02	16	545	1000
3	0.02	18	524	1000
3	0.02	20	505	1000
4	0.02	0	347	1000
4	0.02	2	420	1000
4	0.02	4	367	1000
4	0.02	6	314	1000
4	0.02	8	356	1000
4	0.02	10	421	1000
4	0.02	12	511	1000
4	0.02	14	577	1000
4	0.02	16	607	1000
4	0.02	18	588	1000
4	0.02	20	586	1000
5	0.02	0	177	1000
5	0.02	2	475	1000
5	0.02	4	144	1000
5	0.02	6	41	1000
5	0.02	8	50	1000
5	0.02	10	110	1000
5	0.02	12	299	1000
5	0.02	14	580	1000
5	0.02	16	664	1000
5	0.02	18	675	1000
5	0.02	20	627	1000
6	0.02	0	521	1000
6	0.02	2	242	1000
6	0.02	4	222	1000
6	0.02	6	110	1000
6	0.02	8	142	1000
6	0.02	10	140	1000
6	0.02	12	183	1000
6	0.02	14	573	1000
6	0.02	16	700	1000
6	0.02	18	703	1000
6	0.02	20	718	1000
7	0.02	0	368	1000
7	0.02	2	86	1000
7	0.02	4	199	1000
7	0.02	6	124	1000
7	0.02	8	126	1000
7	0.02	10	257	1000
7	0.02	12	183	1000
7	0.02	14	511	1000
7	0.02	16	708	1000
7	0.02	18	736	1000
7	0.02	20	771	1000
8	0.02	0	665	1000
8	0.02	2	392	1000
8	0.02	4	314	1000
8	0.02	6	166	1000
8	0.02	8	181	1000
8	0.02	10	106	1000
8	0.02	12	173	1000
8	0.02	14	320	1000
8	0.02	16	760	1000
8	0.02	18	771	1000
8	0.02	20	807	1000
9	0.02	0	510	1000
9	0.02	2	134	1000
9	0.02	4	314	1000
9	0.02	6	84	1000
9	0.02	8	101	1000
9	0.02	10	132	1000
9	0.02	12	260	1000
9	0.02	14	700	1000
9	0.02	16	794	1000
9	0.02	18	842	1000
9	0.02	20	884	1000
10	0.02	0	742	1000
10	0.02	2	394	1000
10	0.02	4	87	1000
10	0.02	6	354	1000
10	0.02	8	77	1000
10	0.02	10	713	1000
10	0.02	12	507	1000
10	0.02	14	764	1000
10	0.02	16	878	1000
10	0.02	18	880	1000
10	0.02	20	922	1000
0	0.03	0	38	1000
0	0.03	2	44	1000
0	0.03	4	95	1000
0	0.03	6	156	1000
0	0.03	8	57	1000
0	0.03	10	101	1000
0	0.03	12	191	1000
0	0.03	14	184	1000
0	0.03	16	236	1000
0	0.03	18	309	1000
0	0.03	20	299	1000
1	0.03	0	65	1000
1	0.03	2	57	1000
1	0.03	4	82	1000
1	0.03	6	138	1000
1	0.03	8	110	1000
1	0.03	10	136	1000
1	0.03	12	305	1000
1	0.03	14	195	1000
1	0.03	16	269	1000
1	0.03	18	292	1000
1	0.03	20	311	1000
2	0.03	0	100	1000
2	0.03	2	80	1000
2	0.03	4	103	1000
2	0.03	6	187	1000
2	0.03	8	120	1000
2	0.03	10	268	1000
2	0.03	12	366	1000
2	0.03	14	234	1000
2	0.03	16	406	1000
2	0.03	18	391	1000
2	0.03	20	334	1000
3	0.03	0	239	1000
3	0.03	2	233	1000
3	0.03	4	261	1000
3	0.03	6	188	1000
3	0.03	8	180	1000
3	0.03	10	406	1000
3	0.03	12	508	1000
3	0.03	14	357	1000
3	0.03	16	486	1000
3	0.03	18	308	1000
3	0.03	20	527	1000
4	0.03	0	478	1000
4	0.03	2	509	1000
4	0.03	4	251	1000
4	0.03	6	403	1000
4	0.03	8	264	1000
4	0.03	10	336	1000
4	0.03	12	454	1000
4	0.03	14	473	1000
4	0.03	16	628	1000
4	0.03	18	459	1000
4	0.03	20	600	1000
5	0.03	0	557	1000
5	0.03	2	401	1000
5	0.03	4	468	1000
5	0.03	6	799	1000
5	0.03	8	628	1000
5	0.03	10	370	1000
5	0.03	12	508	1000
5	0.03	14	547	1000
5	0.03	16	548	1000
5	0.03	18	751	1000
5	0.03	20	608	1000
6	0.03	0	890	1000
6	0.03	2	913	1000
6	0.03	4	900	1000
6	0.03	6	719	1000
6	0.03	8	656	1000
6	0.03	10	842	1000
6	0.03	12	728	1000
6	0.03	14	771	1000
6	0.03	16	550	1000
6	0.03	18	906	1000
6	0.03	20	780	1000
7	0.03	0	915	1000
7	0.03	2	942	1000
7	0.03	4	948	1000
7	0.03	6	966	1000
7	0.03	8	720	1000
7	0.03	10	675	1000
7	0.03	12	897	1000
7	0.03	14	773	1000
7	0.03	16	724	1000
7	0.03	18	619	1000
7	0.03	20	937	1000
8	0.03	0	952	1000
8	0.03	2	969	1000
8	0.03	4	954	1000
8	0.03	6	959	1000
8	0.03	8	891	1000
8	0.03	10	957	1000
8	0.03	12	874	1000
8	0.03	14	927	1000
8	0.03	16	947	1000
8	0.03	18	882	1000
8	0.03	20	778	1000
9	0.03	0	976	1000
9	0.03	2	989	1000
9	0.03	4	989	1000
9	0.03	6	988	1000
9	0.03	8	989	1000
9	0.03	10	964	1000
9	0.03	12	614	1000
9	0.03	14	993	1000
9	0.03	16	990	1000
9	0.03	18	985	1000
9	0.03	20	988	1000
10	0.03	0	963	1000
10	0.03	2	994	1000
10	0.03	4	989	1000
10	0.03	6	987	1000
10	0.03	8	958	1000
10	0.03	10	992	1000
10	0.03	12	993	1000
10	0.03	14	966	1000
10	0.03	16	901	1000
10	0.03	18	997	1000
10	0.03	20	929	1000
0	0.04	0	0	1000
0	0.04	2	14	1000
0	0.04	4	12	1000
0	0.04	6	30	1000
0	0.04	8	18	1000
0	0.04	10	28	1000
0	0.04	12	47	1000
0	0.04	14	67	1000
0	0.04	16	96	1000
0	0.04	18	94	1000
0	0.04	20	98	1000
1	0.04	0	47	1000
1	0.04	2	27	1000
1	0.04	4	46	1000
1	0.04	6	33	1000
1	0.04	8	42	1000
1	0.04	10	30	1000
1	0.04	12	66	1000
1	0.04	14	142	1000
1	0.04	16	141	1000
1	0.04	18	122	1000
1	0.04	20	155	1000
2	0.04	0	123	1000
2	0.04	2	88	1000
2	0.04	4	131	1000
2	0.04	6	211	1000
2	0.04	8	88	1000
2	0.04	10	120	1000
2	0.04	12	161	1000
2	0.04	14	172	1000
2	0.04	16	180	1000
2	0.04	18	156	1000
2	0.04	20	228	1000
3	0.04	0	255	1000
3	0.04	2	272	1000
3	0.04	4	206	1000
3	0.04	6	222	1000
3	0.04	8	302	1000
3	0.04	10	329	1000
3	0.04	12	344	1000
3	0.04	14	441	1000
3	0.04	16	519	1000
3	0.04	18	475	1000
3	0.04	20	252	1000
4	0.04	0	409	1000
4	0.04	2	666	1000
4	0.04	4	665	1000
4	0.04	6	416	1000
4	0.04	8	648	1000
4	0.04	10	546	1000
4	0.04	12	677	1000
4	0.04	14	587	1000
4	0.04	16	563	1000
4	0.04	18	674	1000
4	0.04	20	416	1000
5	0.04	0	892	1000
5	0.04	2	921	1000
5	0.04	4	794	1000
5	0.04	6	806	1000
5	0.04	8	813	1000
5	0.04	10	780	1000
5	0.04	12	769	1000
5	0.04	14	779	1000
5	0.04	16	442	1000
5	0.04	18	521	1000
5	0.04	20	822	1000
6	0.04	0	971	1000
6	0.04	2	973	1000
6	0.04	4	966	1000
6	0.04	6	958	1000
6	0.04	8	955	1000
6	0.04	10	952	1000
6	0.04	12	927	1000
6	0.04	14	641	1000
6	0.04	16	938	1000
6	0.04	18	682	1000
6	0.04	20	948	1000
7	0.04	0	971	1000
7	0.04	2	981	1000
7	0.04	4	960	1000
7	0.04	6	971	1000
7	0.04	8	971	1000
7	0.04	10	978	1000
7	0.04	12	976	1000
7	0.04	14	894	1000
7	0.04	16	981	1000
7	0.04	18	911	1000
7	0.04	20	962	1000
8	0.04	0	931	1000
8	0.04	2	989	1000
8	0.04	4	984	1000
8	0.04	6	983	1000
8	0.04	8	984	1000
8	0.04	10	987	1000
8	0.04	12	980	1000
8	0.04	14	990	1000
8	0.04	16	990	1000
8	0.04	18	987	1000
8	0.04	20	976	1000
9	0.04	0	994	1000
9	0.04	2	989	1000
9	0.04	4	988	1000
9	0.04	6	998	1000
9	0.04	8	983	1000
9	0.04	10	982	1000
9	0.04	12	993	1000
9	0.04	14	988	1000
9	0.04	16	982	1000
9	0.04	18	996	1000
9	0.04	20	996	1000
10	0.04	0	999	1000
10	0.04	2	991	1000
10	0.04	4	991	1000
10	0.04	6	993	1000
10	0.04	8	991	1000
10	0.04	10	990	1000
10	0.04	12	995	1000
10	0.04	14	995	1000
10	0.04	16	997	1000
10	0.04	18	995	1000
10	0.04	20	997	1000
0	0.05	0	3	1000
0	0.05	2	5	1000
0	0.05	4	5	1000
0	0.05	6	3	1000
0	0.05	8	4	1000
0	0.05	10	10	1000
0	0.05	12	15	1000
0	0.05	14	12	1000
0	0.05	16	14	1000
0	0.05	18	19	1000
0	0.05	20	21	1000
1	0.05	0	17	1000
1	0.05	2	19	1000
1	0.05	4	15	1000
1	0.05	6	9	1000
1	0.05	8	19	1000
1	0.05	10	18	1000
1	0.05	12	41	1000
1	0.05	14	25	1000
1	0.05	16	36	1000
1	0.05	18	38	1000
1	0.05	20	41	1000
2	0.05	0	107	1000
2	0.05	2	87	1000
2	0.05	4	41	1000
2	0.05	6	43	1000
2	0.05	8	63	1000
2	0.05	10	102	1000
2	0.05	12	78	1000
2	0.05	14	80	1000
2	0.05	16	175	1000
2	0.05	18	131	1000
2	0.05	20	94	1000
3	0.05	0	248	1000
3	0.05	2	277	1000
3	0.05	4	328	1000
3	0.05	6	365	1000
3	0.05	8	235	1000
3	0.05	10	349	1000
3	0.05	12	472	1000
3	0.05	14	497	1000
3	0.05	16	279	1000
3	0.05	18	440	1000
3	0.05	20	312	1000
4	0.05	0	569	1000
4	0.05	2	598	1000
4	0.05	4	556	1000
4	0.05	6	673	1000
4	0.05	8	716	1000
4	0.05	10	759	1000
4	0.05	12	729	1000
4	0.05	14	412	1000
4	0.05	16	671	1000
4	0.05	18	708	1000
4	0.05	20	721	1000
5	0.05	0	960	1000
5	0.05	2	940	1000
5	0.05	4	935	1000
5	0.05	6	910	1000
5	0.05	8	920	1000
5	0.05	10	909	1000
5	0.05	12	858	1000
5	0.05	14	203	1001
5	0.05	16	913	1000
5	0.05	18	910	1000
5	0.05	20	908	1000
6	0.05	0	969	1000
6	0.05	2	984	1000
6	0.05	4	970	1000
6	0.05	6	947	1000
6	0.05	8	959	1000
6	0.05	10	955	1000
6	0.05	12	959	1000
6	0.05	14	959	1000
6	0.05	16	952	1000
6	0.05	18	956	1000
6	0.05	20	953	1000
7	0.05	0	988	1000
7	0.05	2	978	1000
7	0.05	4	981	1000
7	0.05	6	976	1000
7	0.05	8	974	1000
7	0.05	10	971	1000
7	0.05	12	977	1000
7	0.05	14	969	1000
7	0.05	16	976	1000
7	0.05	18	978	1000
7	0.05	20	973	1000
8	0.05	0	986	1000
8	0.05	2	982	1000
8	0.05	4	988	1000
8	0.05	6	985	1000
8	0.05	8	990	1000
8	0.05	10	983	1000
8	0.05	12	979	1000
8	0.05	14	988	1000
8	0.05	16	985	1000
8	0.05	18	983	1000
8	0.05	20	982	1000
9	0.05	0	988	1000
9	0.05	2	988	1000
9	0.05	4	982	1000
9	0.05	6	989	1000
9	0.05	8	986	1000
9	0.05	10	988	1000
9	0.05	12	984	1000
9	0.05	14	986	1000
9	0.05	16	988	1000
9	0.05	18	990	1000
9	0.05	20	986	1000
10	0.05	0	989	1000
10	0.05	2	990	1000
10	0.05	4	990	1000
10	0.05	6	994	1000
10	0.05	8	993	1000
10	0.05	10	992	1000
10	0.05	12	988	1000
10	0.05	14	989	1000
10	0.05	16	990	1000
10	0.05	18	990	1000
10	0.05	20	983	1000
0	0.06	0	1	1000
0	0.06	2	2	1000
0	0.06	4	0	1000
0	0.06	6	0	1000
0	0.06	8	3	1000
0	0.06	10	1	1000
0	0.06	12	3	1000
0	0.06	14	2	1000
0	0.06	16	2	1000
0	0.06	18	5	1000
0	0.06	20	2	1000
1	0.06	0	14	1000
1	0.06	2	14	1000
1	0.06	4	6	1000
1	0.06	6	4	1000
1	0.06	8	6	1000
1	0.06	10	9	1000
1	0.06	12	7	1000
1	0.06	14	6	1000
1	0.06	16	7	1000
1	0.06	18	13	1000
1	0.06	20	16	1000
2	0.06	0	87	1000
2	0.06	2	15	1001
2	0.06	4	8	1001
2	0.06	6	27	1000
2	0.06	8	12	1001
2	0.06	10	27	1000
2	0.06	12	43	1000
2	0.06	14	42	1000
2	0.06	16	76	1000
2	0.06	18	68	1000
2	0.06	20	69	1000
3	0.06	0	245	1000
3	0.06	2	177	1001
3	0.06	4	277	1000
3	0.06	6	248	1000
3	0.06	8	200	1000
3	0.06	10	267	1000
3	0.06	12	225	1000
3	0.06	14	314	1000
3	0.06	16	270	1000
3	0.06	18	328	1000
3	0.06	20	314	1000
4	0.06	0	741	1000
4	0.06	2	628	1000
4	0.06	4	521	1000
4	0.06	6	503	1000
4	0.06	8	542	1000
4	0.06	10	637	1000
4	0.06	12	695	1000
4	0.06	14	759	1000
4	0.06	16	691	1000
4	0.06	18	789	1000
4	0.06	20	741	1000
5	0.06	0	951	1000
5	0.06	2	944	1000
5	0.06	4	915	1000
5	0.06	6	867	1000
5	0.06	8	833	1000
5	0.06	10	825	1000
5	0.06	12	856	1000
5	0.06	14	881	1000
5	0.06	16	915	1000
5	0.06	18	893	1000
5	0.06	20	879	1000
6	0.06	0	978	1000
6	0.06	2	971	1000
6	0.06	4	965	1000
6	0.06	6	948	1000
6	0.06	8	889	1000
6	0.06	10	906	1000
6	0.06	12	933	1000
6	0.06	14	931	1000
6	0.06	16	947	1000
6	0.06	18	960	1000
6	0.06	20	955	1000
7	0.06	0	968	1000
7	0.06	2	973	1000
7	0.06	4	977	1000
7	0.06	6	970	1000
7	0.06	8	956	1000
7	0.06	10	961	1000
7	0.06	12	948	1000
7	0.06	14	962	1000
7	0.06	16	966	1000
7	0.06	18	961	1000
7	0.06	20	966	1000
8	0.06	0	978	1000
8	0.06	2	965	1000
8	0.06	4	977	1000
8	0.06	6	973	1000
8	0.06	8	978	1000
8	0.06	10	970	1000
8	0.06	12	982	1000
8	0.06	14	974	1000
8	0.06	16	974	1000
8	0.06	18	983	1000
8	0.06	20	979	1000
9	0.06	0	980	1000
9	0.06	2	970	1000
9	0.06	4	982	1000
9	0.06	6	978	1000
9	0.06	8	973	1000
9	0.06	10	971	1000
9	0.06	12	976	1000
9	0.06	14	981	1000
9	0.06	16	977	1000
9	0.06	18	978	1000
9	0.06	20	985	1000
10	0.06	0	975	1000
10	0.06	2	969	1000
10	0.06	4	973	1000
10	0.06	6	984	1000
10	0.06	8	980	1000
10	0.06	10	978	1000
10	0.06	12	975	1000
10	0.06	14	982	1000
10	0.06	16	983	1000
10	0.06	18	983	1000
10	0.06	20	987	1000
0	0.07	0	0	1000
0	0.07	2	0	1000
0	0.07	4	1	1000
0	0.07	6	0	1000
0	0.07	8	0	1000
0	0.07	10	2	1000
0	0.07	12	0	1000
0	0.07	14	2	1000
0	0.07	16	3	1000
0	0.07	18	0	1000
0	0.07	20	1	1000
1	0.07	0	10	1000
1	0.07	2	2	1000
1	0.07	4	5	1000
1	0.07	6	3	1000
1	0.07	8	7	1000
1	0.07	10	8	1000
1	0.07	12	5	1000
1	0.07	14	7	1000
1	0.07	16	0	1000
1	0.07	18	1	1000
1	0.07	20	2	1000
2	0.07	0	67	1000
2	0.07	2	99	1000
2	0.07	4	8	1000
2	0.07	6	23	1000
2	0.07	8	16	1000
2	0.07	10	0	1001
2	0.07	12	24	1000
2	0.07	14	13	1000
2	0.07	16	19	1000
2	0.07	18	23	1000
2	0.07	20	19	1000
3	0.07	0	222	1000
3	0.07	2	186	1001
3	0.07	4	109	1001
3	0.07	6	42	1000
3	0.07	8	17	1000
3	0.07	10	5	1001
3	0.07	12	29	1000
3	0.07	14	88	1000
3	0.07	16	93	1000
3	0.07	18	118	1000
3	0.07	20	170	1000
4	0.07	0	721	1000
4	0.07	2	646	1000
4	0.07	4	509	1000
4	0.07	6	458	1000
4	0.07	8	444	1000
4	0.07	10	464	1000
4	0.07	12	453	1000
4	0.07	14	466	1000
4	0.07	16	491	1000
4	0.07	18	535	1000
4	0.07	20	583	1000
5	0.07	0	881	1000
5	0.07	2	916	1000
5	0.07	4	881	1000
5	0.07	6	823	1000
5	0.07	8	771	1000
5	0.07	10	712	1000
5	0.07	12	589	1000
5	0.07	14	650	1000
5	0.07	16	739	1000
5	0.07	18	763	1000
5	0.07	20	797	1000
6	0.07	0	919	1000
6	0.07	2	932	1000
6	0.07	4	933	1000
6	0.07	6	926	1000
6	0.07	8	872	1000
6	0.07	10	798	1000
6	0.07	12	829	1000
6	0.07	14	862	1000
6	0.07	16	840	1000
6	0.07	18	872	1000
6	0.07	20	888	1000
7	0.07	0	946	1000
7	0.07	2	942	1000
7	0.07	4	949	1000
7	0.07	6	951	1000
7	0.07	8	956	1000
7	0.07	10	928	1000
7	0.07	12	906	1000
7	0.07	14	911	1000
7	0.07	16	913	1000
7	0.07	18	941	1000
7	0.07	20	927	1000
8	0.07	0	961	1000
8	0.07	2	960	1000
8	0.07	4	958	1000
8	0.07	6	956	1000
8	0.07	8	963	1000
8	0.07	10	962	1000
8	0.07	12	946	1000
8	0.07	14	944	1000
8	0.07	16	927	1000
8	0.07	18	953	1000
8	0.07	20	964	1000
9	0.07	0	950	1000
9	0.07	2	950	1000
9	0.07	4	962	1000
9	0.07	6	962	1000
9	0.07	8	967	1000
9	0.07	10	969	1000
9	0.07	12	959	1000
9	0.07	14	978	1000
9	0.07	16	963	1000
9	0.07	18	975	1000
9	0.07	20	966	1000
10	0.07	0	963	1000
10	0.07	2	965	1000
10	0.07	4	954	1000
10	0.07	6	969	1000
10	0.07	8	977	1000
10	0.07	10	976	1000
10	0.07	12	965	1000
10	0.07	14	976	1000
10	0.07	16	972	1000
10	0.07	18	977	1000
10	0.07	20	978	1000
0	0.08	0	0	1000
0	0.08	2	0	1000
0	0.08	4	0	1001
0	0.08	6	0	1001
0	0.08	8	0	1001
0	0.08	10	0	1000
0	0.08	12	0	1001
0	0.08	14	0	1001
0	0.08	16	0	1002
0	0.08	18	0	1000
0	0.08	20	1	1000
1	0.08	0	0	1000
1	0.08	2	0	1000
1	0.08	4	0	1000
1	0.08	6	0	1001
1	0.08	8	0	1000
1	0.08	10	0	1001
1	0.08	12	1	1000
1	0.08	14	0	1000
1	0.08	16	0	1001
1	0.08	18	0	1000
1	0.08	20	0	1000
2	0.08	0	7	1000
2	0.08	2	8	1000
2	0.08	4	4	1000
2	0.08	6	2	1000
2	0.08	8	2	1001
2	0.08	10	2	1001
2	0.08	12	3	1000
2	0.08	14	0	1000
2	0.08	16	1	1000
2	0.08	18	0	1000
2	0.08	20	0	1001
3	0.08	0	53	1000
3	0.08	2	51	1001
3	0.08	4	77	1001
3	0.08	6	111	1001
3	0.08	8	3	1000
3	0.08	10	20	1001
3	0.08	12	10	1000
3	0.08	14	3	1001
3	0.08	16	2	1000
3	0.08	18	1	1001
3	0.08	20	2	1000
4	0.08	0	394	1000
4	0.08	2	392	1000
4	0.08	4	366	1000
4	0.08	6	373	1000
4	0.08	8	319	1000
4	0.08	10	89	1001
4	0.08	12	281	1001
4	0.08	14	173	1001
4	0.08	16	124	1000
4	0.08	18	99	1001
4	0.08	20	15	1001
5	0.08	0	633	1000
5	0.08	2	696	1000
5	0.08	4	736	1000
5	0.08	6	746	1000
5	0.08	8	718	1000
5	0.08	10	688	1000
5	0.08	12	569	1000
5	0.08	14	448	1001
5	0.08	16	314	1000
5	0.08	18	383	1000
5	0.08	20	433	1000
6	0.08	0	800	1000
6	0.08	2	838	1000
6	0.08	4	862	1000
6	0.08	6	862	1000
6	0.08	8	834	1000
6	0.08	10	780	1000
6	0.08	12	708	1000
6	0.08	14	747	1000
6	0.08	16	731	1000
6	0.08	18	693	1000
6	0.08	20	714	1000
7	0.08	0	872	1000
7	0.08	2	889	1000
7	0.08	4	913	1000
7	0.08	6	919	1000
7	0.08	8	907	1000
7	0.08	10	892	1000
7	0.08	12	874	1000
7	0.08	14	835	1000
7	0.08	16	842	1000
7	0.08	18	847	1000
7	0.08	20	885	1000
8	0.08	0	912	1000
8	0.08	2	925	1000
8	0.08	4	926	1000
8	0.08	6	946	1000
8	0.08	8	941	1000
8	0.08	10	939	1000
8	0.08	12	935	1000
8	0.08	14	926	1000
8	0.08	16	924	1000
8	0.08	18	921	1000
8	0.08	20	912	1000
9	0.08	0	928	1000
9	0.08	2	949	1000
9	0.08	4	951	1000
9	0.08	6	955	1000
9	0.08	8	933	1000
9	0.08	10	956	1000
9	0.08	12	954	1000
9	0.08	14	967	1000
9	0.08	16	963	1000
9	0.08	18	956	1000
9	0.08	20	959	1000
10	0.08	0	953	1000
10	0.08	2	954	1000
10	0.08	4	957	1000
10	0.08	6	959	1000
10	0.08	8	962	1000
10	0.08	10	955	1000
10	0.08	12	963	1000
10	0.08	14	961	1000
10	0.08	16	960	1000
10	0.08	18	970	1000
10	0.08	20	972	1000
0	0.09	0	0	1000
0	0.09	2	0	1001
0	0.09	4	0	1001
0	0.09	6	0	1001
0	0.09	8	0	1000
0	0.09	10	0	1000
0	0.09	12	0	1001
0	0.09	14	0	1000
0	0.09	16	0	1001
0	0.09	18	0	1000
0	0.09	20	0	1001
1	0.09	0	0	1000
1	0.09	2	0	1001
1	0.09	4	0	1002
1	0.09	6	0	1000
1	0.09	8	0	1000
1	0.09	10	0	1000
1	0.09	12	0	1000
1	0.09	14	0	1001
1	0.09	16	0	1001
1	0.09	18	0	1000
1	0.09	20	0	1000
2	0.09	0	11	1000
2	0.09	2	1	1001
2	0.09	4	0	1000
2	0.09	6	2	1000
2	0.09	8	0	1000
2	0.09	10	0	1001
2	0.09	12	1	1000
2	0.09	14	0	1001
2	0.09	16	0	1000
2	0.09	18	0	1001
2	0.09	20	0	1002
3	0.09	0	3	1001
3	0.09	2	32	1000
3	0.09	4	30	1000
3	0.09	6	18	1001
3	0.09	8	49	1001
3	0.09	10	2	1000
3	0.09	12	3	1000
3	0.09	14	9	1000
3	0.09	16	3	1000
3	0.09	18	5	1001
3	0.09	20	0	1002
4	0.09	0	96	1000
4	0.09	2	129	1000
4	0.09	4	156	1000
4	0.09	6	72	1001
4	0.09	8	144	1000
4	0.09	10	41	1001
4	0.09	12	15	1001
4	0.09	14	126	1000
4	0.09	16	13	1000
4	0.09	18	27	1000
4	0.09	20	47	1001
5	0.09	0	289	1000
5	0.09	2	271	1000
5	0.09	4	328	1000
5	0.09	6	323	1000
5	0.09	8	353	1000
5	0.09	10	372	1000
5	0.09	12	438	1000
5	0.09	14	397	1000
5	0.09	16	87	1001
5	0.09	18	223	1000
5	0.09	20	218	1000
6	0.09	0	511	1000
6	0.09	2	486	1000
6	0.09	4	528	1000
6	0.09	6	533	1000
6	0.09	8	558	1000
6	0.09	10	569	1000
6	0.09	12	578	1000
6	0.09	14	607	1000
6	0.09	16	684	1000
6	0.09	18	677	1000
6	0.09	20	157	1001
7	0.09	0	729	1000
7	0.09	2	759	1000
7	0.09	4	759	1000
7	0.09	6	93	1001
7	0.09	8	792	1000
7	0.09	10	798	1000
7	0.09	12	830	1000
7	0.09	14	817	1000
7	0.09	16	750	1000
7	0.09	18	721	1000
7	0.09	20	789	1000
8	0.09	0	841	1000
8	0.09	2	856	1000
8	0.09	4	839	1000
8	0.09	6	894	1000
8	0.09	8	890	1000
8	0.09	10	888	1000
8	0.09	12	912	1000
8	0.09	14	917	1000
8	0.09	16	918	1000
8	0.09	18	886	1000
8	0.09	20	913	1000
9	0.09	0	910	1000
9	0.09	2	926	1000
9	0.09	4	928	1000
9	0.09	6	931	1000
9	0.09	8	924	1000
9	0.09	10	937	1000
9	0.09	12	937	1000
9	0.09	14	931	1000
9	0.09	16	947	1000
9	0.09	18	960	1000
9	0.09	20	947	1000
10	0.09	0	944	1000
10	0.09	2	952	1000
10	0.09	4	952	1000
10	0.09	6	948	1000
10	0.09	8	963	1000
10	0.09	10	946	1000
10	0.09	12	961	1000
10	0.09	14	949	1000
10	0.09	16	967	1000
10	0.09	18	972	1000
10	0.09	20	971	1000
